# Supplementary material for: Steady morphokinetic progression is an independent predictor of live birth: a descriptive reference for euploid embryos
Source: Hum Reprod Open. 2024 Oct 10;2024(4):hoae059. doi: 10.1093/hropen/hoae059 (PMC11540439; doi:10.1093/hropen/hoae059)
Supplement: hoae059_Supplementary_Data [file hoae059_supplementary_data.zip]

Archive with 2 entries (2 files):
- HRO-24-0129-R2-SuppTable1.docx
- Supplementary File S1.docx
